# Supplementary material for: Metabolic Profiling and Stable Isotope Analysis of Wines: Pilot Study for Cross-Border Authentication
Source: Foods. 2024 Oct 23;13(21):3372. doi: 10.3390/foods13213372 (PMC11545056; doi:10.3390/foods13213372)
Supplement: Supplementary file 1 [file foods-13-03372-s001.zip]

Archive with 1 entries (1 files):
- foods-3256491-supplementary.pdf
